# Supplementary material for: Dynamic mechanostereochemical switching of a co-conformationally flexible [2]catenane controlled by specific ionic guests
Source: Nat Commun. 2024 Mar 4;15:1952. doi: 10.1038/s41467-024-46099-w (PMC10909852; doi:10.1038/s41467-024-46099-w)
Supplement: Supplementary file 3 — Source data [file 41467_2024_46099_MOESM3_ESM.xlsx]

## Sheet: catenane_cl_opted
Cartesian coordinates of the 1:1 complex of C with Cl– in DMSO obtained using DFT calculations.
Atom Number	Atom Type	X	Y	Z
1	O	8.7018	-1.3336	-0.2568
2	C	9.111	-0.066	-0.5634
3	C	10.4996	0.1096	-0.6709
4	C	11.0165	1.3671	-0.9603
5	C	10.1628	2.4601	-1.1445
6	C	8.7799	2.2843	-1.0514
7	C	8.2485	1.0174	-0.7621
8	C	7.869	-5.2603	0.7224
9	C	6.7089	-5.5122	1.45
10	C	5.8093	-4.4588	1.6669
11	N	6.0252	-3.2194	1.1956
12	C	7.1526	-2.9834	0.5103
13	C	8.1041	-3.9732	0.2452
14	C	4.608	-5.4931	3.6082
15	C	4.5692	-4.6803	2.468
16	C	3.4405	-5.6881	4.3428
17	C	2.2669	-5.0861	3.9035
18	C	2.3096	-4.2945	2.7501
19	N	3.4363	-4.0749	2.0561
20	C	7.3251	-1.5562	0.037
21	C	1.0365	-3.6809	2.2185
22	O	0.5934	-2.6803	3.1463
23	C	-0.6743	-2.1846	2.9911
24	C	-1.1162	-1.2975	3.9823
25	C	-2.398	-0.7586	3.9
26	C	-3.2532	-1.0962	2.8461
27	C	-2.8124	-1.9771	1.8547
28	C	-1.5163	-2.509	1.9214
29	N	-4.5865	-1.3896	0.1587
30	N	7.5609	3.5841	-2.7405
31	C	7.8453	3.4504	-1.3058
32	C	-3.7127	-2.4273	0.715
33	C	6.3576	3.8178	-3.3572
34	O	6.2012	3.5912	-4.561
35	C	-4.1744	-0.3505	-0.6503
36	O	-4.9603	0.181	-1.4542
37	N	5.372	4.3445	-2.5391
38	N	-2.8805	0.0715	-0.4892
39	C	1.7908	4.9431	-1.8945
40	C	1.1709	4.5252	-3.0812
41	C	1.9971	4.0892	-4.122
42	C	3.3867	4.0356	-3.9967
43	C	3.9891	4.4228	-2.7905
44	C	3.1724	4.8969	-1.7479
45	C	-0.9964	3.318	-2.4706
46	C	-2.3176	3.4283	-2.0144
47	C	-2.9604	2.3733	-1.3692
48	C	-2.2852	1.1607	-1.1763
49	C	-0.9641	1.0365	-1.619
50	C	-0.3305	2.1055	-2.2518
51	C	-0.3376	4.4847	-3.2023
52	C	-1.8358	6.4208	2.18
53	C	-3.1987	6.1294	2.1615
54	C	-3.6089	4.7926	2.2532
55	N	-2.7308	3.7753	2.36
56	C	-1.4242	4.0657	2.3856
57	C	-0.9289	5.3734	2.2963
58	C	-5.9776	5.2654	2.9441
59	C	-5.0655	4.4559	2.2496
60	C	-7.3287	4.9323	2.9122
61	C	-7.7359	3.8135	2.1879
62	C	-6.759	3.0648	1.5268
63	N	-5.4534	3.3699	1.56
64	C	-0.4587	2.9092	2.5356
65	O	0.3116	3.1612	3.719
66	C	-7.0876	1.8468	0.6926
67	O	-8.4902	1.607	0.7222
68	C	1.4135	2.3986	3.9909
69	C	-8.9793	0.5663	-0.0225
70	C	1.8787	1.3446	3.199
71	C	3.032	0.6364	3.5815
72	C	3.7033	0.9824	4.7553
73	C	3.2295	2.0356	5.5467
74	C	2.0948	2.7426	5.1713
75	C	-10.3607	0.3357	0.0798
76	C	-10.9382	-0.6967	-0.6504
77	C	-10.1553	-1.5091	-1.4808
78	C	-8.7823	-1.281	-1.5818
79	C	-8.1932	-0.2356	-0.8529
80	C	3.5587	-0.4845	2.7046
81	C	-7.912	-2.1449	-2.4776
82	N	4.2724	0.0444	1.5376
83	N	-6.9986	-3.0022	-1.7016
84	C	4.0954	-0.2652	0.2149
85	C	-5.7784	-3.4824	-2.1479
86	N	3.4614	-1.4741	-0.0316
87	O	4.5003	0.4947	-0.6759
88	N	-5.0657	-2.6199	-2.972
89	O	-5.3462	-4.5749	-1.7732
90	C	2.8366	-1.8489	-1.2361
91	C	-3.7356	-2.8108	-3.4108
92	C	2.4997	-0.9368	-2.2509
93	C	1.7688	-1.3658	-3.3593
94	C	1.3403	-2.6917	-3.5024
95	C	1.7213	-3.5997	-2.5056
96	C	2.4623	-3.1952	-1.3969
97	C	-3.1179	-4.0656	-3.5293
98	C	-1.7897	-4.1491	-3.9552
99	C	-1.0411	-3.0142	-4.2859
100	C	-1.687	-1.772	-4.2074
101	C	-3.0062	-1.6665	-3.779
102	C	0.4348	-3.1095	-4.6525
103	H	11.1489	-0.7461	-0.5127
104	H	12.0924	1.4999	-1.0331
105	H	10.5723	3.444	-1.357
106	H	7.1715	0.8947	-0.6969
107	H	8.5801	-6.0581	0.5291
108	H	6.4954	-6.5066	1.8268
109	H	9	-3.7313	-0.3134
110	H	5.5416	-5.9449	3.9249
111	H	3.4485	-6.3034	5.2373
112	H	1.3298	-5.2248	4.4329
113	H	6.9815	-0.8743	0.8235
114	H	6.7073	-1.3716	-0.8529
115	H	0.268	-4.4584	2.1261
116	H	1.209	-3.24	1.2318
117	H	-0.4479	-1.0453	4.7996
118	H	-2.7368	-0.072	4.6709
119	H	-4.251	-0.6729	2.788
120	H	-1.1827	-3.1735	1.1324
121	H	-5.5066	-1.7189	-0.1161
122	H	8.2576	3.2198	-3.377
123	H	8.2867	4.3767	-0.9156
124	H	6.9047	3.2796	-0.7742
125	H	-4.3839	-3.2129	1.0767
126	H	-3.1008	-2.8862	-0.0735
127	H	5.6497	4.6451	-1.6152
128	H	-2.2799	-0.4507	0.1363
129	H	1.1827	5.2949	-1.064
130	H	1.5478	3.7703	-5.0602
131	H	4.0035	3.6898	-4.8136
132	H	3.6259	5.2136	-0.8112
133	H	-2.8531	4.3654	-2.1513
134	H	-3.9676	2.4941	-0.9903
135	H	-0.432	0.0999	-1.477
136	H	0.6968	1.9868	-2.582
137	H	-0.6094	4.4363	-4.266
138	H	-0.7718	5.4194	-2.825
139	H	-1.4909	7.4474	2.0987
140	H	-3.9313	6.9224	2.0568
141	H	0.1407	5.5544	2.3232
142	H	-5.6314	6.1216	3.5131
143	H	-8.0556	5.535	3.4491
144	H	-8.7771	3.5213	2.1317
145	H	0.2051	2.8518	1.6629
146	H	-1.0104	1.967	2.6251
147	H	-6.5417	0.9748	1.0778
148	H	-6.7441	2.0114	-0.3363
149	H	1.3577	1.0581	2.2916
150	H	4.5911	0.4311	5.0533
151	H	3.7504	2.3046	6.4615
152	H	1.7137	3.5624	5.7726
153	H	-10.955	0.9712	0.7294
154	H	-12.0073	-0.8746	-0.5707
155	H	-10.6144	-2.3185	-2.0418
156	H	-7.1285	-0.0581	-0.9601
157	H	2.7299	-1.1003	2.3493
158	H	4.2202	-1.1336	3.29
159	H	-7.3263	-1.5071	-3.1436
160	H	-8.5508	-2.7671	-3.1187
161	H	4.7803	0.9096	1.6697
162	H	-7.4935	-3.7241	-1.1631
163	H	3.5904	-2.2192	0.6539
164	H	-5.3245	-1.6409	-2.8931
165	H	2.8109	0.0958	-2.1697
166	H	1.518	-0.637	-4.127
167	H	1.4275	-4.6439	-2.5882
168	H	2.7434	-3.9191	-0.637
169	H	-3.6646	-4.9601	-3.2675
170	H	-1.3274	-5.1318	-4.0225
171	H	-1.1465	-0.8642	-4.4636
172	H	-3.4716	-0.6875	-3.6999
173	H	0.6656	-4.1389	-4.9504
174	H	0.6395	-2.4728	-5.5222
175	Cl	-8.8956	-5.2939	-0.0925

## Sheet: catenane_cl_2_opted
Cartesian coordinates of the 1:2 complex of C with Cl– in DMSO obtained using DFT calculations.
Atom Number	Atom Type	X	Y	Z
1	O	8.1368	-1.9609	-0.7857
2	C	8.7592	-0.8366	-1.2548
3	C	9.9381	-1.0633	-1.979
4	C	10.6636	0.0175	-2.4706
5	C	10.2304	1.3254	-2.2397
6	C	9.0458	1.5575	-1.5319
7	C	8.3009	0.4715	-1.048
8	C	7.3167	-5.4118	1.3276
9	C	6.1946	-5.4425	2.1505
10	C	5.3858	-4.2995	2.2259
11	N	5.6535	-3.1792	1.5348
12	C	6.7485	-3.1532	0.7602
13	C	7.6084	-4.2468	0.6217
14	C	4.2534	-4.8521	4.3924
15	C	4.1808	-4.2973	3.1087
16	C	3.1161	-4.8486	5.1978
17	C	1.9366	-4.3179	4.6876
18	C	1.9445	-3.7913	3.3909
19	N	3.044	-3.7575	2.6234
20	C	7.0175	-1.8241	0.0843
21	C	0.6606	-3.2821	2.7784
22	O	0.1644	-2.2081	3.5861
23	C	-1.1044	-1.7543	3.3418
24	C	-1.5723	-0.7479	4.1973
25	C	-2.8562	-0.237	4.0212
26	C	-3.687	-0.7177	3.005
27	C	-3.2217	-1.7186	2.1474
28	C	-1.9249	-2.2285	2.3104
29	N	-4.8519	-1.3152	0.2681
30	N	8.1253	3.6936	-2.4748
31	C	8.5834	2.985	-1.2746
32	C	-4.0986	-2.3022	1.0498
33	C	6.8639	3.718	-3.0352
34	O	6.7249	4.0006	-4.2311
35	C	-4.3117	-0.4444	-0.6548
36	O	-5.0106	0.0333	-1.5662
37	N	5.8046	3.474	-2.1845
38	N	-2.9893	-0.1256	-0.4847
39	C	2.155	4.0031	-1.8796
40	C	1.6714	3.6463	-3.1472
41	C	2.6082	3.2499	-4.108
42	C	3.9753	3.1968	-3.8293
43	C	4.4437	3.5519	-2.5563
44	C	3.5139	3.9611	-1.5847
45	C	-0.6474	2.6648	-2.6611
46	C	-1.9984	2.9256	-2.3918
47	C	-2.7969	2.0204	-1.6941
48	C	-2.2498	0.8078	-1.2532
49	C	-0.9025	0.532	-1.5149
50	C	-0.1151	1.4525	-2.2043
51	C	0.1867	3.6662	-3.4526
52	C	-1.8135	6.7659	1.3073
53	C	-3.185	6.5202	1.2715
54	C	-3.647	5.2139	1.4816
55	N	-2.8103	4.1831	1.7156
56	C	-1.4954	4.4301	1.7545
57	C	-0.9496	5.7054	1.556
58	C	-6.0186	5.8423	2.023
59	C	-5.1132	4.9252	1.4671
60	C	-7.3783	5.5477	1.9868
61	C	-7.8002	4.358	1.3966
62	C	-6.8288	3.5029	0.8694
63	N	-5.5159	3.772	0.9069
64	C	-0.579	3.261	2.0433
65	O	0.1567	3.5896	3.2288
66	C	-7.1757	2.1958	0.1908
67	O	-8.5869	2.0146	0.2028
68	C	1.2356	2.8295	3.5892
69	C	-9.1022	0.8994	-0.4019
70	C	1.6928	1.7055	2.8963
71	C	2.824	1.0098	3.3571
72	C	3.4793	1.4369	4.5124
73	C	3.0106	2.558	5.2082
74	C	1.8984	3.2544	4.7536
75	C	-10.4968	0.754	-0.3238
76	C	-11.1054	-0.3452	-0.9179
77	C	-10.34	-1.3079	-1.5881
78	C	-8.9538	-1.1646	-1.6652
79	C	-8.3321	-0.0534	-1.0729
80	C	3.3256	-0.202	2.5931
81	C	-8.1067	-2.1932	-2.3918
82	N	3.9393	0.1757	1.322
83	N	-7.2788	-2.9849	-1.4638
84	C	3.7867	-0.4085	0.0983
85	C	-6.0936	-3.6166	-1.8081
86	N	3.1313	-1.6364	0.0828
87	O	4.2198	0.1378	-0.9269
88	N	-5.3004	-2.9273	-2.7167
89	O	-5.7585	-4.681	-1.2844
90	C	2.5377	-2.2428	-1.0388
91	C	-3.9876	-3.2852	-3.0987
92	C	2.3567	-1.5985	-2.2753
93	C	1.6347	-2.2268	-3.2912
94	C	1.0701	-3.497	-3.1297
95	C	1.3103	-4.1548	-1.9152
96	C	2.0358	-3.5506	-0.8918
97	C	-3.4888	-4.596	-3.0623
98	C	-2.1678	-4.8476	-3.4428
99	C	-1.3125	-3.8299	-3.8777
100	C	-1.8406	-2.5326	-3.9532
101	C	-3.15	-2.2602	-3.573
102	C	0.1557	-4.0957	-4.1878
103	H	10.272	-2.0852	-2.1312
104	H	11.5824	-0.1619	-3.0225
105	H	10.8199	2.1636	-2.604
106	H	7.3745	0.6607	-0.5165
107	H	7.9562	-6.2851	1.2374
108	H	5.9358	-6.3374	2.7062
109	H	8.4776	-4.176	-0.0198
110	H	5.1902	-5.2582	4.7585
111	H	3.151	-5.2597	6.2021
112	H	1.0218	-4.311	5.271
113	H	7.2241	-1.0726	0.8584
114	H	6.1371	-1.4885	-0.476
115	H	-0.077	-4.0948	2.7546
116	H	0.8368	-2.9429	1.7528
117	H	-0.9212	-0.3823	4.9851
118	H	-3.2139	0.543	4.6875
119	H	-4.6849	-0.3118	2.8711
120	H	-1.5729	-2.9917	1.6253
121	H	-5.7808	-1.6151	-0.012
122	H	8.8256	3.8091	-3.1975
123	H	9.4208	3.5649	-0.8686
124	H	7.7996	3.0023	-0.5142
125	H	-4.8521	-2.9568	1.4992
126	H	-3.4886	-2.9375	0.3932
127	H	5.9687	3.4296	-1.1775
128	H	-2.4745	-0.6036	0.244
129	H	1.4561	4.3189	-1.1079
130	H	2.2655	2.9631	-5.1001
131	H	4.6763	2.8836	-4.5907
132	H	3.8684	4.2298	-0.5939
133	H	-2.4355	3.8665	-2.7196
134	H	-3.828	2.2601	-1.4672
135	H	-0.4696	-0.4075	-1.1818
136	H	0.9293	1.219	-2.385
137	H	0.045	3.4797	-4.5264
138	H	-0.2194	4.6705	-3.2715
139	H	-1.4288	7.7672	1.1374
140	H	-3.8838	7.3234	1.0638
141	H	0.1248	5.8515	1.6008
142	H	-5.6618	6.7527	2.4924
143	H	-8.1006	6.2348	2.4182
144	H	-8.8482	4.0911	1.3431
145	H	0.1125	3.1045	1.2052
146	H	-1.1681	2.3493	2.1919
147	H	-6.6767	1.3645	0.7074
148	H	-6.7954	2.2094	-0.8387
149	H	1.1865	1.3564	2.0028
150	H	4.352	0.8972	4.8698
151	H	3.52	2.8906	6.1085
152	H	1.5234	4.1281	5.2778
153	H	-11.0764	1.5077	0.2008
154	H	-12.1846	-0.4568	-0.8572
155	H	-10.8229	-2.1677	-2.0445
156	H	-7.2556	0.0533	-1.158
157	H	2.4859	-0.8694	2.3849
158	H	4.0362	-0.7611	3.2145
159	H	-7.4566	-1.6889	-3.1101
160	H	-8.7588	-2.8607	-2.9712
161	H	4.4965	1.032	1.3009
162	H	-7.8394	-3.5852	-0.8457
163	H	3.219	-2.2298	0.9074
164	H	-5.4744	-1.9275	-2.7636
165	H	2.7832	-0.6181	-2.4319
166	H	1.5002	-1.6983	-4.2329
167	H	0.9104	-5.1542	-1.7565
168	H	2.2054	-4.0819	0.0405
169	H	-4.1196	-5.4017	-2.7148
170	H	-1.7969	-5.869	-3.3871
171	H	-1.2116	-1.7122	-4.2894
172	H	-3.5237	-1.2402	-3.6117
173	H	0.3174	-5.1779	-4.2575
174	H	0.4114	-3.6721	-5.1672
175	Cl	-9.3496	-4.8702	0.4393
176	Cl	5.8439	3.106	1.2681

## Sheet: catenane_ch3coo_opted
Cartesian coordinates of the 1:1 complex of C with CH3COO– in DMSO obtained using DFT calculations.
Atom Number	Atom Type	X	Y	Z
1	O	8.0109	-3.1054	-2.2639
2	C	7.1455	-3.7931	-3.0694
3	C	7.7441	-4.688	-3.9693
4	C	6.9509	-5.4278	-4.8397
5	C	5.5597	-5.286	-4.827
6	C	4.9609	-4.3972	-3.9303
7	C	5.7537	-3.6493	-3.0449
8	C	10.8231	-1.6294	0.406
9	C	10.5868	-0.3649	0.94
10	C	9.3572	0.2592	0.6829
11	N	8.3996	-0.3288	-0.0578
12	C	8.636	-1.5449	-0.5643
13	C	9.8342	-2.2381	-0.3623
14	C	10.0798	2.5548	1.4471
15	C	9.0569	1.6182	1.2281
16	C	9.7467	3.803	1.9656
17	C	8.4124	4.0911	2.2497
18	C	7.4612	3.1016	1.9915
19	N	7.7701	1.8973	1.494
20	C	7.4888	-2.1438	-1.3513
21	C	5.9807	3.2927	2.2369
22	O	5.7451	4.5528	2.8525
23	C	4.4513	4.8948	3.1405
24	C	4.2635	6.1417	3.7529
25	C	2.9752	6.5604	4.0734
26	C	1.8673	5.753	3.7955
27	C	2.051	4.5099	3.1806
28	C	3.3466	4.0862	2.8524
29	N	-0.1982	4.2979	2.1841
30	N	2.8679	-5.3148	-3.0376
31	C	3.4549	-4.2532	-3.8779
32	C	0.8893	3.5879	2.8801
33	C	1.63	-5.24	-2.4368
34	O	1.3642	-5.8939	-1.4232
35	C	-1.1762	3.6449	1.4475
36	O	-1.6959	4.2032	0.47
37	N	0.7212	-4.4295	-3.0932
38	N	-1.5146	2.393	1.9019
39	C	-2.2071	-2.2071	-2.767
40	C	-2.8531	-2.6852	-1.6182
41	C	-2.3211	-3.8253	-1.0058
42	C	-1.1619	-4.4472	-1.4748
43	C	-0.4923	-3.9184	-2.5878
44	C	-1.0496	-2.8094	-3.2477
45	C	-3.4897	-0.7334	-0.1881
46	C	-3.5744	0.5806	-0.6578
47	C	-2.9728	1.6506	0.0145
48	C	-2.2419	1.4144	1.1899
49	C	-2.1961	0.1017	1.6989
50	C	-2.8087	-0.9436	1.0205
51	C	-4.0087	-1.9151	-0.9966
52	C	-3.6908	5.7142	-5.2593
53	C	-4.8956	5.4023	-4.637
54	C	-4.8842	4.52	-3.5455
55	N	-3.7502	3.9583	-3.0924
56	C	-2.5939	4.2706	-3.6941
57	C	-2.5121	5.1465	-4.7808
58	C	-7.1552	5.1562	-2.6881
59	C	-6.1601	4.1808	-2.844
60	C	-8.3448	4.8109	-2.0509
61	C	-8.5079	3.5092	-1.5887
62	C	-7.4615	2.5994	-1.7817
63	N	-6.3139	2.9211	-2.392
64	C	-1.3685	3.61	-3.0945
65	O	-0.2297	3.9709	-3.8725
66	C	-7.5707	1.18	-1.2665
67	O	-8.9108	0.7328	-1.4805
68	C	1.0087	3.5418	-3.4909
69	C	-9.3056	-0.4692	-0.9633
70	C	1.2567	2.6965	-2.4043
71	C	2.5745	2.3289	-2.0912
72	C	3.6358	2.8034	-2.8659
73	C	3.3788	3.6374	-3.9594
74	C	2.0766	4.0082	-4.274
75	C	-10.6407	-0.8229	-1.2222
76	C	-11.1421	-2.0264	-0.7437
77	C	-10.3279	-2.8908	-0.0015
78	C	-9.0016	-2.5436	0.2566
79	C	-8.4857	-1.3293	-0.228
80	C	2.8383	1.401	-0.9224
81	C	-8.1148	-3.4558	1.0813
82	N	2.9654	0.0134	-1.3757
83	N	-7.9122	-2.9067	2.425
84	C	2.8139	-1.1401	-0.6459
85	C	-6.792	-2.9661	3.2153
86	N	2.4059	-0.965	0.66
87	O	3.0227	-2.2498	-1.1563
88	N	-5.846	-3.8964	2.8184
89	O	-6.6706	-2.2423	4.2082
90	C	1.8298	-1.9102	1.5384
91	C	-4.5229	-4.0395	3.2834
92	C	1.7208	-3.2828	1.2716
93	C	1.0631	-4.1099	2.1869
94	C	0.515	-3.617	3.3765
95	C	0.6676	-2.2497	3.6464
96	C	1.309	-1.4101	2.7432
97	C	-3.8982	-3.1342	4.1564
98	C	-2.5586	-3.3125	4.5027
99	C	-1.8	-4.3815	4.0056
100	C	-2.4449	-5.2943	3.1617
101	C	-3.7823	-5.1325	2.8043
102	C	-0.311	-4.4993	4.3022
103	H	8.8258	-4.782	-3.9722
104	H	7.4205	-6.1159	-5.5371
105	H	4.944	-5.8606	-5.5136
106	H	5.2651	-2.9694	-2.3548
107	H	11.7645	-2.137	0.595
108	H	11.3341	0.117	1.5606
109	H	9.9775	-3.2201	-0.797
110	H	11.1088	2.3214	1.197
111	H	10.5186	4.5473	2.1389
112	H	8.1108	5.0497	2.6538
113	H	6.9568	-1.346	-1.8837
114	H	6.7747	-2.6219	-0.6647
115	H	5.6122	2.4771	2.8733
116	H	5.4472	3.2296	1.2778
117	H	5.1294	6.7612	3.9653
118	H	2.8327	7.5268	4.5495
119	H	0.8679	6.0885	4.057
120	H	3.4745	3.1237	2.3715
121	H	0.0948	5.1352	1.6944
122	H	3.5238	-5.8294	-2.4635
123	H	3.0478	-4.3259	-4.8949
124	H	3.1946	-3.2723	-3.4651
125	H	0.4984	3.1463	3.803
126	H	1.247	2.746	2.2713
127	H	1.0533	-3.9622	-3.9262
128	H	-1.13	2.0633	2.804
129	H	-2.5969	-1.3301	-3.2787
130	H	-2.8078	-4.2349	-0.1232
131	H	-0.7588	-5.3157	-0.9739
132	H	-0.5553	-2.4014	-4.1267
133	H	-4.1166	0.7924	-1.577
134	H	-3.0512	2.6523	-0.3821
135	H	-1.6394	-0.0869	2.6111
136	H	-2.7281	-1.9485	1.428
137	H	-4.5881	-2.5882	-0.3521
138	H	-4.6876	-1.5542	-1.7785
139	H	-3.671	6.3879	-6.1111
140	H	-5.8293	5.8151	-5.003
141	H	-1.5535	5.3659	-5.2333
142	H	-6.9934	6.1688	-3.0409
143	H	-9.1282	5.55	-1.9111
144	H	-9.4186	3.1946	-1.092
145	H	-1.5053	2.52	-3.0916
146	H	-1.2458	3.9318	-2.051
147	H	-7.3324	1.151	-0.1938
148	H	-6.8554	0.5385	-1.7934
149	H	0.4416	2.3257	-1.7923
150	H	4.6573	2.53	-2.6149
151	H	4.2016	4.0084	-4.5641
152	H	1.8627	4.6632	-5.1131
153	H	-11.2587	-0.1412	-1.7984
154	H	-12.1749	-2.2952	-0.9474
155	H	-10.7251	-3.8303	0.3725
156	H	-7.4506	-1.0761	-0.0252
157	H	1.9955	1.468	-0.228
158	H	3.742	1.7228	-0.3846
159	H	-7.1387	-3.5522	0.5924
160	H	-8.5613	-4.4576	1.1299
161	H	3.4233	-0.137	-2.2651
162	H	-8.5995	-2.2476	2.7643
163	H	2.3504	-0.0152	0.9991
164	H	-6.1273	-4.5765	2.1258
165	H	2.1196	-3.6918	0.3541
166	H	0.9668	-5.1675	1.9492
167	H	0.2527	-1.8055	4.5496
168	H	1.3526	-0.347	2.9684
169	H	-4.461	-2.2992	4.5489
170	H	-2.0942	-2.5764	5.1559
171	H	-1.8941	-6.1444	2.7655
172	H	-4.2539	-5.8553	2.1418
173	H	-0.122	-4.214	5.3442
174	H	0.0011	-5.5446	4.1938
175	H	-1.9795	2.7055	5.8923
176	C	-2.3131	1.6671	5.7806
177	H	-3.0953	1.6651	5.0111
178	H	-2.7462	1.3234	6.7242
179	C	-1.142	0.7724	5.3309
180	O	-0.5194	1.1511	4.2825
181	O	-0.887	-0.2552	6.0049

## Sheet: catenane_ch3coo_2_opted
Cartesian coordinates of the 1:2 complex of C with CH3COO– in DMSO obtained using DFT calculations.
Atom Number	Atom Type	X	Y	Z
1	O	8.2541	-2.4245	-1.5114
2	C	7.5559	-3.1388	-2.448
3	C	8.292	-4.1106	-3.141
4	C	7.6644	-4.881	-4.1151
5	C	6.311	-4.6926	-4.4124
6	C	5.5712	-3.7313	-3.7141
7	C	6.1969	-2.9549	-2.7261
8	C	10.6277	-0.606	1.3507
9	C	10.2014	0.6067	1.8851
10	C	8.9548	1.1179	1.4928
11	N	8.1597	0.469	0.6234
12	C	8.579	-0.6975	0.1163
13	C	9.8074	-1.2776	0.4467
14	C	9.3454	3.4418	2.3981
15	C	8.4551	2.4176	2.0378
16	C	8.8306	4.6287	2.9122
17	C	7.4508	4.771	3.0515
18	C	6.6406	3.7031	2.659
19	N	7.1249	2.556	2.1657
20	C	7.6011	-1.3557	-0.8357
21	C	5.1301	3.7422	2.7318
22	O	4.7013	4.91	3.4226
23	C	3.3545	5.1021	3.5789
24	C	2.9702	6.2468	4.2939
25	C	1.6181	6.5043	4.4936
26	C	0.6363	5.6387	3.9942
27	C	1.0163	4.5035	3.274
28	C	2.3799	4.2423	3.0671
29	N	-1.2726	4.0866	2.3868
30	N	3.3303	-4.7312	-4.026
31	C	4.1107	-3.4784	-4.0247
32	C	0.0264	3.4921	2.738
33	C	1.9898	-4.8182	-3.6956
34	O	1.5287	-5.874	-3.2373
35	C	-2.2144	3.378	1.6454
36	O	-2.9362	3.9657	0.8282
37	N	1.2482	-3.6843	-3.94
38	N	-2.2793	2.0319	1.9166
39	C	-1.6755	-1.688	-2.9153
40	C	-2.5434	-2.6278	-2.3363
41	C	-2.1378	-3.9653	-2.3499
42	C	-0.9126	-4.366	-2.8946
43	C	-0.0374	-3.4072	-3.43
44	C	-0.4467	-2.0586	-3.4468
45	C	-3.6012	-1.08	-0.6523
46	C	-3.9906	0.2407	-0.896
47	C	-3.6254	1.2944	-0.0501
48	C	-2.8237	1.0395	1.0739
49	C	-2.4894	-0.2979	1.3709
50	C	-2.8711	-1.329	0.5214
51	C	-3.8409	-2.1848	-1.6686
52	C	-5.0663	5.6811	-4.9007
53	C	-6.2103	5.1609	-4.302
54	C	-6.0652	4.2491	-3.2445
55	N	-4.8567	3.858	-2.8064
56	C	-3.7619	4.3591	-3.3925
57	C	-3.8127	5.2802	-4.4422
58	C	-8.4692	4.3761	-2.4905
59	C	-7.2611	3.6654	-2.562
60	C	-9.5581	3.7882	-1.8525
61	C	-9.4182	2.5186	-1.2961
62	C	-8.1759	1.8873	-1.4057
63	N	-7.1256	2.4402	-2.0246
64	C	-2.4628	3.8278	-2.8259
65	O	-1.3654	4.4259	-3.509
66	C	-7.8975	0.5323	-0.7902
67	O	-9.131	-0.1137	-0.4924
68	C	-0.0997	4.0114	-3.1983
69	C	-9.1035	-1.3256	0.1395
70	C	0.1937	3.0226	-2.2511
71	C	1.5235	2.6607	-1.9987
72	C	2.5595	3.2912	-2.6945
73	C	2.2596	4.2727	-3.6431
74	C	0.9401	4.6374	-3.8991
75	C	-10.3536	-1.916	0.374
76	C	-10.4256	-3.1507	1.0113
77	C	-9.263	-3.81	1.4208
78	C	-8.015	-3.2215	1.1929
79	C	-7.9343	-1.9778	0.55
80	C	1.8098	1.6282	-0.9271
81	C	-6.7474	-3.9104	1.6545
82	N	2.6662	0.5384	-1.4057
83	N	-6.6946	-3.9624	3.1246
84	C	2.9461	-0.5798	-0.6589
85	C	-5.5527	-4.1353	3.8769
86	N	2.6612	-0.484	0.6967
87	O	3.4506	-1.5944	-1.16
88	N	-4.514	-4.7589	3.2096
89	O	-5.5013	-3.7815	5.0579
90	C	2.4292	-1.5537	1.5928
91	C	-3.1549	-4.8187	3.5821
92	C	2.8882	-2.864	1.4006
93	C	2.5061	-3.8677	2.298
94	C	1.6918	-3.6039	3.4037
95	C	1.2993	-2.2742	3.6201
96	C	1.6574	-1.2677	2.7328
97	C	-2.6506	-4.339	4.7993
98	C	-1.273	-4.3575	5.0326
99	C	-0.3647	-4.8511	4.0907
100	C	-0.8901	-5.377	2.9012
101	C	-2.2569	-5.3657	2.6475
102	C	1.1392	-4.7179	4.2829
103	H	9.3439	-4.2418	-2.906
104	H	8.2382	-5.6296	-4.6549
105	H	5.8374	-5.2879	-5.1885
106	H	5.6034	-2.2274	-2.1832
107	H	11.5855	-1.027	1.6426
108	H	10.8138	1.1336	2.6085
109	H	10.1013	-2.2229	0.0076
110	H	10.4142	3.3217	2.2593
111	H	9.498	5.4382	3.1935
112	H	7.0094	5.6779	3.4465
113	H	7.2323	-0.611	-1.5528
114	H	6.7328	-1.7283	-0.2735
115	H	4.7703	2.8385	3.2408
116	H	4.7212	3.7305	1.7115
117	H	3.7372	6.9122	4.6782
118	H	1.3216	7.3897	5.0495
119	H	-0.4144	5.8473	4.1706
120	H	2.6612	3.3591	2.5054
121	H	-1.2052	5.028	2.0144
122	H	3.8268	-5.55	-3.6978
123	H	4.0116	-2.9947	-5.0027
124	H	3.6988	-2.7825	-3.2873
125	H	-0.1359	2.7068	3.4847
126	H	0.471	2.9953	1.8626
127	H	1.6707	-2.9124	-4.4879
128	H	-1.7579	1.6614	2.7319
129	H	-1.9485	-0.6351	-2.9114
130	H	-2.7863	-4.724	-1.915
131	H	-0.6181	-5.4057	-2.8809
132	H	0.2412	-1.3039	-3.8216
133	H	-4.583	0.4733	-1.7784
134	H	-3.9323	2.3046	-0.2795
135	H	-1.8892	-0.5032	2.2524
136	H	-2.559	-2.3449	0.7552
137	H	-4.3069	-3.0563	-1.191
138	H	-4.5546	-1.8264	-2.423
139	H	-5.1514	6.3845	-5.724
140	H	-7.1936	5.4391	-4.6646
141	H	-2.8987	5.6578	-4.8833
142	H	-8.5511	5.3747	-2.905
143	H	-10.5028	4.3195	-1.7805
144	H	-10.2391	2.0272	-0.7882
145	H	-2.4436	2.7364	-2.9493
146	H	-2.4136	4.0385	-1.7489
147	H	-7.3052	0.6661	0.1261
148	H	-7.3007	-0.0712	-1.4853
149	H	-0.5996	2.5287	-1.7015
150	H	3.5913	3.0151	-2.4983
151	H	3.0627	4.7636	-4.1861
152	H	0.6964	5.3998	-4.6328
153	H	-11.2487	-1.3949	0.0487
154	H	-11.3966	-3.6055	1.1863
155	H	-9.3264	-4.7767	1.9126
156	H	-6.9596	-1.5351	0.3775
157	H	0.8557	1.2426	-0.5408
158	H	2.316	2.1353	-0.0924
159	H	-5.874	-3.375	1.2615
160	H	-6.7188	-4.9322	1.2512
161	H	2.6186	0.3415	-2.4137
162	H	-7.3843	-3.4055	3.6126
163	H	2.2428	0.3821	1.0063
164	H	-4.7071	-5.0951	2.2759
165	H	3.4978	-3.0959	0.5388
166	H	2.8411	-4.8861	2.1108
167	H	0.6658	-2.0075	4.464
168	H	1.2718	-0.2656	2.9072
169	H	-3.3307	-3.9368	5.5366
170	H	-0.9015	-3.9499	5.9701
171	H	-0.2177	-5.7762	2.1455
172	H	-2.6328	-5.762	1.7066
173	H	1.3508	-4.5125	5.3397
174	H	1.641	-5.661	4.0342
175	H	3.1538	1.4599	-5.9963
176	C	3.378	0.4011	-6.1575
177	H	4.429	0.239	-5.8834
178	H	3.2697	0.1542	-7.2179
179	C	2.4849	-0.4921	-5.2792
180	O	2.1096	-0.0187	-4.17
181	O	2.2127	-1.6452	-5.7269
182	H	-2.1096	2.3559	5.7872
183	C	-2.3824	1.2936	5.7708
184	H	-3.2632	1.2019	5.1241
185	H	-2.6473	0.9773	6.7835
186	C	-1.2205	0.4576	5.2025
187	O	-0.857	0.7477	4.0092
188	O	-0.7127	-0.4283	5.9248

## Sheet: catenane_h2po4_opted
Cartesian coordinates of the 1:1 complex of C with H2PO4– in DMSO obtained using DFT calculations.
Atom Number	Atom Type	X	Y	Z
1	O	8.7696	-0.7179	0.2935
2	C	8.6606	-2.0225	0.6899
3	C	9.8774	-2.7108	0.8177
4	C	9.88	-4.044	1.212
5	C	8.678	-4.7044	1.4869
6	C	7.4656	-4.0207	1.3627
7	C	7.4526	-2.676	0.9566
8	C	9.4756	3.3748	0.469
9	C	8.6892	4.1483	-0.382
10	C	7.5911	3.553	-1.0188
11	N	7.2675	2.259	-0.8288
12	C	8.028	1.5253	-0.0074
13	C	9.1453	2.0377	0.6634
14	C	7.2864	5.3742	-2.7308
15	C	6.7329	4.3477	-1.9494
16	C	6.4503	6.1024	-3.5723
17	C	5.0929	5.7915	-3.6179
18	C	4.6301	4.748	-2.8116
19	N	5.4251	4.0407	-1.9976
20	C	7.5945	0.0887	0.1988
21	C	3.1821	4.3058	-2.8066
22	O	2.3897	5.2718	-3.4867
23	C	1.0593	5.0118	-3.6821
24	C	0.3521	5.9718	-4.4183
25	C	-1.0045	5.7796	-4.6644
26	C	-1.6624	4.6392	-4.1952
27	C	-0.9604	3.6818	-3.456
28	C	0.4037	3.875	-3.1962
29	N	-0.8042	1.3413	-2.6831
30	N	5.9209	-4.6532	3.1573
31	C	6.1613	-4.7118	1.7051
32	C	-1.6992	2.4648	-2.9216
33	C	4.7084	-4.5922	3.796
34	O	4.6099	-4.2049	4.9647
35	C	-0.9389	0.3206	-1.7774
36	O	-0.0966	-0.6074	-1.7712
37	N	3.6347	-5.0346	3.0394
38	N	-1.9829	0.3639	-0.9033
39	C	0.0375	-4.7952	2.2749
40	C	-0.4808	-4.0739	3.3609
41	C	0.3966	-3.7563	4.4021
42	C	1.7536	-4.088	4.3573
43	C	2.2692	-4.7492	3.2333
44	C	1.3838	-5.1308	2.2089
45	C	-2.0481	-2.4664	2.2689
46	C	-2.8419	-2.6499	1.1313
47	C	-2.8428	-1.7126	0.0923
48	C	-2.0419	-0.5727	0.1794
49	C	-1.2924	-0.3482	1.3404
50	C	-1.2963	-1.2856	2.3688
51	C	-1.9088	-3.5512	3.3294
52	C	-5.5484	-6.4692	-3.3424
53	C	-6.5091	-5.5428	-2.9484
54	C	-6.0927	-4.2644	-2.5463
55	N	-4.7957	-3.9094	-2.5249
56	C	-3.8794	-4.807	-2.9129
57	C	-4.2051	-6.1008	-3.3302
58	C	-8.3481	-3.1802	-2.7682
59	C	-7.1009	-3.2421	-2.1309
60	C	-9.2731	-2.2287	-2.3435
61	C	-8.931	-1.3717	-1.3026
62	C	-7.6623	-1.5003	-0.7233
63	N	-6.7666	-2.411	-1.1261
64	C	-2.447	-4.3162	-2.8576
65	O	-1.6162	-5.25	-3.5369
66	C	-7.2129	-0.5725	0.3834
67	O	-8.3507	-0.2909	1.2108
68	C	-0.2763	-4.9969	-3.6435
69	C	-8.222	0.5958	2.2382
70	C	0.3681	-3.8861	-3.0913
71	C	1.7505	-3.7204	-3.2776
72	C	2.4742	-4.6617	-4.0127
73	C	1.8221	-5.7746	-4.5559
74	C	0.4551	-5.9468	-4.3748
75	C	-9.4004	0.8587	2.9575
76	C	-9.3742	1.735	4.0349
77	C	-8.1806	2.3607	4.4133
78	C	-7.0071	2.0996	3.7047
79	C	-7.025	1.216	2.612
80	C	2.452	-2.5319	-2.6518
81	C	-5.707	2.7683	4.099
82	N	2.8699	-2.8493	-1.2743
83	N	-5.3427	3.8092	3.1264
84	C	3.1905	-1.9344	-0.2883
85	C	-4.0959	4.3343	2.94
86	N	2.4893	-0.7542	-0.3281
87	O	4.0298	-2.2127	0.5819
88	N	-3.1952	4.1388	3.9674
89	O	-3.8093	4.9822	1.915
90	C	2.617	0.3495	0.5402
91	C	-1.7849	4.1944	3.8329
92	C	3.3135	0.3459	1.7573
93	C	3.3001	1.4866	2.5684
94	C	2.6091	2.6468	2.208
95	C	1.9499	2.6476	0.9688
96	C	1.9557	1.5282	0.1478
97	C	-1.1314	5.117	3.0072
98	C	0.2539	5.0388	2.8471
99	C	1.0189	4.0678	3.5025
100	C	0.359	3.2112	4.3954
101	C	-1.0207	3.2691	4.5611
102	C	2.4794	3.8391	3.1495
103	H	10.8015	-2.1835	0.6015
104	H	10.8245	-4.573	1.3047
105	H	8.6841	-5.7474	1.7925
106	H	6.4982	-2.1727	0.841
107	H	10.3281	3.8137	0.9792
108	H	8.9124	5.1989	-0.5321
109	H	9.7312	1.3987	1.3141
110	H	8.3498	5.5837	-2.6964
111	H	6.854	6.8982	-4.1917
112	H	4.4071	6.3333	-4.2574
113	H	6.962	-0.2313	-0.6371
114	H	7.0053	0.004	1.123
115	H	2.8449	4.1805	-1.7694
116	H	3.0981	3.3275	-3.3014
117	H	0.8779	6.8468	-4.7881
118	H	-1.5528	6.5225	-5.2375
119	H	-2.7211	4.497	-4.3914
120	H	0.9382	3.134	-2.6158
121	H	-0.1395	1.1193	-3.4131
122	H	6.6854	-4.333	3.7363
123	H	6.1988	-5.7576	1.3707
124	H	5.3392	-4.2086	1.1858
125	H	-2.4996	2.1956	-3.6247
126	H	-2.201	2.7228	-1.984
127	H	3.851	-5.4337	2.1362
128	H	-2.6789	1.1248	-0.8957
129	H	-0.6146	-5.0681	1.4485
130	H	0.0233	-3.214	5.2682
131	H	2.4167	-3.8157	5.1662
132	H	1.7638	-5.6649	1.3408
133	H	-3.4499	-3.5469	1.0379
134	H	-3.4468	-1.8836	-0.7938
135	H	-0.688	0.5509	1.4174
136	H	-0.678	-1.1161	3.2468
137	H	-2.1722	-3.1546	4.3176
138	H	-2.6147	-4.362	3.1125
139	H	-5.8426	-7.4686	-3.6499
140	H	-7.5599	-5.8105	-2.9318
141	H	-3.4256	-6.7882	-3.6337
142	H	-8.582	-3.848	-3.5902
143	H	-10.2439	-2.1535	-2.825
144	H	-9.6217	-0.6201	-0.938
145	H	-2.1295	-4.2087	-1.8105
146	H	-2.3825	-3.3251	-3.3251
147	H	-6.8248	0.3622	-0.0487
148	H	-6.4197	-1.0576	0.9645
149	H	-0.1769	-3.1356	-2.5283
150	H	3.542	-4.5261	-4.1649
151	H	2.3832	-6.5081	-5.1284
152	H	-0.0684	-6.8002	-4.7951
153	H	-10.3177	0.3638	2.6534
154	H	-10.2892	1.9341	4.5859
155	H	-8.1646	3.0452	5.2567
156	H	-6.1055	1.0191	2.0712
157	H	1.771	-1.6812	-2.6334
158	H	3.3257	-2.2532	-3.2579
159	H	-4.9094	2.0145	4.1488
160	H	-5.8123	3.2091	5.0977
161	H	3.4769	-3.6585	-1.2074
162	H	-5.9325	3.8914	2.3047
163	H	1.6702	-0.707	-0.9379
164	H	-3.5152	3.5759	4.7444
165	H	3.8314	-0.5483	2.0736
166	H	3.8251	1.4521	3.5208
167	H	1.3985	3.5289	0.651
168	H	1.4274	1.5484	-0.8008
169	H	-1.7056	5.8584	2.4695
170	H	0.7421	5.7403	2.1742
171	H	0.9251	2.4557	4.9351
172	H	-1.5152	2.5652	5.2265
173	H	2.8879	4.7428	2.6797
174	H	3.0718	3.6528	4.0528
175	O	-6.3993	2.1824	-1.2797
176	O	-3.9097	2.3664	-0.4196
177	P	-5.1746	2.9999	-0.9616
178	O	-5.6308	4.2105	0.0499
179	O	-4.7169	3.8182	-2.3299
180	H	-4.8634	4.545	0.5839
181	H	-5.5048	3.9895	-2.8711

## Sheet: catenane_h2po4_2_opted
Cartesian coordinates of the 1:2 complex of C with H2PO4– in DMSO obtained using DFT calculations.
Atom Number	Atom Type	X	Y	Z
1	O	-8.4066	-1.3921	1.1205
2	C	-8.5322	-0.078	1.4787
3	C	-9.8032	0.2871	1.9469
4	C	-10.0458	1.602	2.3289
5	C	-9.0326	2.5613	2.2484
6	C	-7.7581	2.199	1.7967
7	C	-7.5069	0.8731	1.4076
8	C	-8.365	-5.483	0.6804
9	C	-7.5178	-6.0169	-0.2869
10	C	-6.604	-5.1681	-0.9284
11	N	-6.5186	-3.8558	-0.6405
12	C	-7.3433	-3.3513	0.2866
13	C	-8.2824	-4.1256	0.9773
14	C	-6.1083	-6.7231	-2.8444
15	C	-5.6813	-5.7101	-1.9721
16	C	-5.2114	-7.2204	-3.7861
17	C	-3.9194	-6.7013	-3.8342
18	C	-3.582	-5.6905	-2.9296
19	N	-4.4381	-5.201	-2.0225
20	C	-7.1838	-1.8692	0.5667
21	C	-2.2152	-5.0414	-2.9136
22	O	-1.2824	-5.8832	-3.5835
23	C	0.0193	-5.4688	-3.6793
24	C	0.8881	-6.3345	-4.3582
25	C	2.2289	-5.9875	-4.4956
26	C	2.7147	-4.7845	-3.974
27	C	1.8508	-3.9198	-3.2951
28	C	0.5005	-4.268	-3.1463
29	N	1.3861	-1.5914	-2.6237
30	N	-6.3464	3.7735	3.053
31	C	-6.6564	3.2376	1.7154
32	C	2.3999	-2.6339	-2.6997
33	C	-5.1174	4.1161	3.5571
34	O	-4.9423	4.2103	4.7811
35	C	1.3071	-0.5505	-1.738
36	O	0.327	0.2253	-1.7805
37	N	-4.1355	4.3725	2.6185
38	N	2.3136	-0.4231	-0.8204
39	C	-0.5311	4.5759	1.8737
40	C	0.0764	4.1038	3.0476
41	C	-0.7579	3.8357	4.1368
42	C	-2.1476	3.964	4.0578
43	C	-2.7469	4.3619	2.8514
44	C	-1.9104	4.7093	1.7719
45	C	1.8652	2.6075	2.1231
46	C	2.8778	2.6911	1.161
47	C	3.0565	1.6844	0.2046
48	C	2.2171	0.568	0.2019
49	C	1.2505	0.438	1.2067
50	C	1.0761	1.4466	2.1473
51	C	1.5578	3.763	3.071
52	C	5.0396	7.0261	-2.5562
53	C	6.1239	6.2292	-2.201
54	C	5.907	4.867	-1.9446
55	N	4.6866	4.3074	-2.0289
56	C	3.6501	5.0828	-2.3749
57	C	3.7757	6.4489	-2.6478
58	C	8.318	4.185	-2.1322
59	C	7.0513	3.984	-1.5658
60	C	9.3688	3.3597	-1.7377
61	C	9.1292	2.3641	-0.796
62	C	7.8327	2.2305	-0.2836
63	N	6.8163	3.018	-0.6584
64	C	2.3088	4.3788	-2.4315
65	O	1.3969	5.2105	-3.1378
66	C	7.4906	1.1395	0.7054
67	O	8.6338	0.9268	1.5444
68	C	0.085	4.8391	-3.2533
69	C	8.6136	-0.0933	2.4484
70	C	-0.4574	3.6481	-2.7594
71	C	-1.822	3.3727	-2.956
72	C	-2.6248	4.2846	-3.6446
73	C	-2.0738	5.4749	-4.1311
74	C	-0.7266	5.7552	-3.9411
75	C	9.8022	-0.2754	3.1763
76	C	9.8821	-1.2796	4.1321
77	C	8.7863	-2.1153	4.3784
78	C	7.6026	-1.9345	3.6622
79	C	7.5127	-0.9207	2.6928
80	C	-2.4215	2.0814	-2.4315
81	C	6.4031	-2.8205	3.9293
82	N	-2.8854	2.2169	-1.0417
83	N	6.0818	-3.6361	2.7526
84	C	-3.1068	1.1739	-0.1714
85	C	4.8884	-4.2378	2.4804
86	N	-2.2981	0.0672	-0.3428
87	O	-3.9577	1.2505	0.7287
88	N	4.0044	-4.3437	3.5354
89	O	4.6323	-4.6948	1.3492
90	C	-2.2866	-1.1106	0.4291
91	C	2.6112	-4.5711	3.3975
92	C	-2.9732	-1.3016	1.6388
93	C	-2.8044	-2.4925	2.3552
94	C	-1.9657	-3.5174	1.909
95	C	-1.3188	-3.3293	0.678
96	C	-1.4788	-2.1592	-0.0515
97	C	2.0816	-5.4785	2.4723
98	C	0.6975	-5.583	2.3231
99	C	-0.1865	-4.8098	3.0846
100	C	0.3597	-3.9735	4.0685
101	C	1.7368	-3.852	4.2262
102	C	-1.6686	-4.7519	2.7538
103	H	-10.5805	-0.4694	1.9954
104	H	-11.0342	1.8833	2.6823
105	H	-9.2371	3.5914	2.5298
106	H	-6.5155	0.6078	1.0543
107	H	-9.0757	-6.1191	1.2002
108	H	-7.5487	-7.0746	-0.5247
109	H	-8.9259	-3.6685	1.7188
110	H	-7.1245	-7.0991	-2.7982
111	H	-5.5181	-7.9997	-4.4777
112	H	-3.1882	-7.0631	-4.5468
113	H	-6.9413	-1.3427	-0.3645
114	H	-6.3528	-1.7061	1.2687
115	H	-1.9144	-4.8711	-1.873
116	H	-2.2639	-4.0606	-3.4093
117	H	0.4969	-7.2611	-4.7671
118	H	2.9016	-6.6584	-5.0233
119	H	3.7624	-4.519	-4.0836
120	H	-0.1606	-3.5952	-2.6152
121	H	0.7323	-1.5106	-3.3909
122	H	-7.0191	3.5914	3.7856
123	H	-6.9605	4.0577	1.0541
124	H	-5.7541	2.791	1.2918
125	H	3.2749	-2.3127	-3.2767
126	H	2.7681	-2.8229	-1.6858
127	H	-4.4013	4.4623	1.6304
128	H	3.2158	-0.9089	-0.9243
129	H	0.0836	4.8055	1.0058
130	H	-0.321	3.4837	5.0696
131	H	-2.7689	3.7276	4.9101
132	H	-2.3642	5.0323	0.84
133	H	3.5172	3.5704	1.1245
134	H	3.8157	1.8008	-0.5629
135	H	0.6197	-0.4453	1.2243
136	H	0.2892	1.3495	2.8904
137	H	1.8521	3.5029	4.0965
138	H	2.1663	4.6295	2.7829
139	H	5.177	8.0857	-2.7517
140	H	7.1154	6.6573	-2.1022
141	H	2.9056	7.0314	-2.9231
142	H	8.4729	4.9571	-2.878
143	H	10.3586	3.4884	-2.1661
144	H	9.9184	1.7029	-0.4577
145	H	1.946	4.1861	-1.4116
146	H	2.4231	3.4075	-2.9297
147	H	7.2508	0.215	0.1608
148	H	6.6223	1.446	1.3007
149	H	0.158	2.9173	-2.2442
150	H	-3.6814	4.0779	-3.7848
151	H	-2.6997	6.1858	-4.6639
152	H	-0.2788	6.6704	-4.3166
153	H	10.6433	0.3804	2.9729
154	H	10.8046	-1.417	4.6894
155	H	8.8544	-2.9014	5.125
156	H	6.5865	-0.7892	2.1433
157	H	-1.6689	1.2948	-2.4922
158	H	-3.259	1.7857	-3.0805
159	H	5.5394	-2.1907	4.1844
160	H	6.6105	-3.4636	4.7933
161	H	-3.5124	3.0071	-0.8613
162	H	6.6745	-3.5306	1.9353
163	H	-1.4817	0.1624	-0.9476
164	H	4.2717	-3.8872	4.3974
165	H	-3.5998	-0.5107	2.0248
166	H	-3.3246	-2.6039	3.3045
167	H	-0.651	-4.0976	0.2968
168	H	-0.955	-2.0301	-0.9936
169	H	2.7467	-6.0656	1.8539
170	H	0.3022	-6.2683	1.5766
171	H	-0.299	-3.3715	4.6899
172	H	2.1379	-3.1637	4.9664
173	H	-1.9595	-5.6628	2.2152
174	H	-2.2691	-4.7166	3.6702
175	O	-4.4912	4.6726	-0.2977
176	O	-6.7095	6.1205	-0.2815
177	P	-5.4436	5.6548	-0.9489
178	O	-4.521	6.9701	-1.3371
179	O	-5.8231	5.004	-2.4223
180	H	-5.1005	7.743	-1.4387
181	H	-6.6932	5.3395	-2.6943
182	O	7.378	-1.4733	-1.3314
183	O	4.8445	-1.6907	-0.6274
184	P	6.1211	-2.2885	-1.177
185	O	6.5073	-3.6242	-0.3003
186	O	5.7254	-2.9223	-2.661
187	H	5.7107	-4.0287	0.133
188	H	6.5399	-3.0282	-3.1794

## Sheet: catenane_so4_opted
Cartesian coordinates of the 1:1 complex of C with SO42– in DMSO obtained using DFT calculations.
Atom Number	Atom Type	X	Y	Z
1	N	6.8488	2.8806	0.9218
2	N	4.0564	5.146	1.1974
3	C	7.5085	1.9652	1.6452
4	C	7.2648	1.7591	3.0058
5	H	7.8217	1.0082	3.5572
6	C	6.2875	2.5349	3.6321
7	H	6.0742	2.4042	4.689
8	C	5.5809	3.4662	2.8806
9	H	4.8003	4.077	3.3168
10	C	5.8915	3.6083	1.5189
11	C	5.1494	4.5782	0.662
12	C	5.5785	4.8626	-0.6441
13	H	6.4675	4.38	-1.0309
14	C	4.8418	5.761	-1.4072
15	H	5.15	6.0056	-2.4195
16	C	3.6938	6.3352	-0.8585
17	H	3.0852	7.0275	-1.4316
18	C	3.3379	5.9953	0.4495
19	C	8.5218	1.1285	0.8975
20	H	9.2717	1.7673	0.4124
21	H	9.0355	0.4465	1.585
22	C	2.0966	6.5635	1.0977
23	H	2.3508	7.0148	2.0653
24	H	1.6475	7.3339	0.4596
25	O	7.801	0.3938	-0.0976
26	O	4.8072	-2.0313	-3.131
27	N	6.4734	-3.5151	-3.5976
28	H	6.75	-4.4825	-3.6934
29	N	4.3658	-4.2904	-3.0255
30	H	4.7925	-5.2043	-2.9402
31	C	8.4799	-0.4631	-0.9188
32	C	7.717	-1.0168	-1.9557
33	H	6.6776	-0.7235	-2.0521
34	C	8.2822	-1.9226	-2.8544
35	C	9.6335	-2.2716	-2.7142
36	H	10.0894	-2.9702	-3.4111
37	C	10.394	-1.7101	-1.6887
38	H	11.443	-1.9751	-1.5865
39	C	9.832	-0.8031	-0.7844
40	H	10.4442	-0.3769	0.0023
41	C	7.4417	-2.4871	-3.9895
42	H	6.8809	-1.6809	-4.4693
43	H	8.0934	-2.9355	-4.7441
44	C	5.1951	-3.2094	-3.2444
45	O	1.1788	5.4823	1.3008
46	O	-1.1546	1.2986	2.6048
47	N	-3.0522	2.5827	2.572
48	H	-4.0551	2.6316	2.3535
49	N	-2.9514	0.6888	1.2706
50	H	-3.8948	0.9886	0.9757
51	C	0.0491	5.7193	2.0436
52	C	-0.6748	4.5811	2.4217
53	H	-0.308	3.6011	2.1333
54	C	-1.8394	4.6983	3.1856
55	C	-2.28	5.9745	3.5645
56	H	-3.1846	6.0802	4.1581
57	C	-1.5585	7.106	3.1848
58	H	-1.9049	8.0935	3.4786
59	C	-0.3907	6.9938	2.425
60	H	0.1531	7.8865	2.1381
61	C	-2.5888	3.4533	3.6443
62	H	-1.9396	2.8685	4.3054
63	H	-3.4669	3.7566	4.223
64	C	-2.3046	1.5008	2.1827
65	C	3.0011	-4.202	-2.6538
66	C	2.1386	-3.2599	-3.236
67	H	2.5186	-2.5747	-3.9835
68	C	0.8008	-3.2134	-2.856
69	H	0.1512	-2.4668	-3.3063
70	C	0.2719	-4.1095	-1.915
71	C	1.1368	-5.0634	-1.3671
72	H	0.7582	-5.7746	-0.6371
73	C	2.4869	-5.1097	-1.722
74	H	3.1438	-5.8469	-1.2673
75	C	-2.4406	-0.4365	0.6088
76	C	-3.1873	-0.9391	-0.474
77	H	-4.1039	-0.4319	-0.7628
78	C	-2.7689	-2.0764	-1.1608
79	H	-3.3703	-2.44	-1.9918
80	C	-1.601	-2.7617	-0.8009
81	C	-0.8605	-2.2494	0.273
82	H	0.0432	-2.7628	0.5928
83	C	-1.2588	-1.1101	0.971
84	H	-0.6698	-0.7378	1.7972
85	C	-1.1913	-4.0427	-1.5152
86	H	-1.419	-4.9071	-0.8767
87	H	-1.8184	-4.1566	-2.4093
88	N	-4.7893	-4.4216	1.4904
89	N	-1.5425	-4.9445	2.9329
90	C	-5.7583	-3.4971	1.4568
91	C	-5.8083	-2.4134	2.3392
92	H	-6.5796	-1.6576	2.25
93	C	-4.8063	-2.3105	3.3045
94	H	-4.8138	-1.485	4.0109
95	C	-3.7842	-3.2539	3.3374
96	H	-2.971	-3.1905	4.05
97	C	-3.8045	-4.2924	2.3964
98	C	-2.691	-5.2809	2.32
99	C	-2.834	-6.4821	1.6084
100	H	-3.7791	-6.711	1.1308
101	C	-1.749	-7.3503	1.536
102	H	-1.833	-8.2925	1.0022
103	C	-0.5511	-6.9915	2.1557
104	H	0.3194	-7.6386	2.1115
105	C	-0.4939	-5.7736	2.8411
106	C	-6.7795	-3.7043	0.3536
107	H	-6.2457	-3.901	-0.5831
108	H	-7.4	-4.5853	0.5721
109	C	0.7875	-5.2979	3.483
110	H	0.5539	-4.6862	4.3615
111	H	1.41	-6.1467	3.7917
112	O	-7.5959	-2.5429	0.2325
113	O	-6.5941	1.9827	-4.1433
114	N	-7.7605	2.0083	-2.1633
115	H	-7.7148	2.2112	-1.1559
116	N	-5.5552	2.619	-2.1621
117	H	-5.6162	2.4108	-1.1536
118	C	-8.0332	-2.1677	-1.0134
119	C	-8.2357	-0.7961	-1.2027
120	H	-8.0181	-0.1269	-0.3751
121	C	-8.6757	-0.3071	-2.4359
122	C	-8.9296	-1.2118	-3.4759
123	H	-9.2639	-0.8435	-4.4426
124	C	-8.7427	-2.5807	-3.2778
125	H	-8.9415	-3.2773	-4.0882
126	C	-8.2925	-3.0729	-2.0501
127	H	-8.1539	-4.1393	-1.906
128	C	-8.863	1.1935	-2.646
129	H	-9.0037	1.3969	-3.7106
130	H	-9.7691	1.5285	-2.1265
131	C	-6.6271	2.1783	-2.9201
132	O	1.4907	-4.5085	2.5097
133	O	3.6655	0.6028	0.7256
134	N	4.5003	-1.3679	-0.0864
135	H	4.7136	-1.8833	-0.9322
136	N	3.3981	0.0579	-1.5147
137	H	3.6176	-0.6673	-2.1942
138	C	2.6774	-3.9315	2.8829
139	C	3.3066	-3.1504	1.8981
140	H	2.8358	-3.0503	0.9253
141	C	4.5147	-2.5128	2.1643
142	C	5.1024	-2.6597	3.4325
143	H	6.0434	-2.1612	3.6535
144	C	4.4799	-3.4361	4.4037
145	H	4.9352	-3.5454	5.3847
146	C	3.2638	-4.0797	4.1438
147	H	2.7957	-4.675	4.9187
148	C	5.2458	-1.6763	1.1195
149	H	5.5642	-0.7353	1.5777
150	H	6.1587	-2.2026	0.8168
151	C	3.8384	-0.1695	-0.2211
152	C	-4.2739	2.984	-2.5949
153	C	-3.3314	3.2677	-1.5844
154	H	-3.6309	3.1809	-0.5443
155	C	-2.0317	3.6329	-1.9034
156	H	-1.3328	3.8306	-1.0944
157	C	-1.6053	3.7361	-3.2366
158	C	-2.5507	3.4715	-4.2326
159	H	-2.2575	3.5469	-5.2783
160	C	-3.8678	3.1038	-3.9341
161	H	-4.5745	2.8921	-4.7249
162	C	2.5659	1.0937	-1.9719
163	C	2.0426	0.9785	-3.2727
164	H	2.2973	0.1113	-3.8774
165	C	1.1938	1.9536	-3.7883
166	H	0.7933	1.8264	-4.7917
167	C	0.839	3.0831	-3.038
168	C	1.3955	3.205	-1.7586
169	H	1.1654	4.0771	-1.1511
170	C	2.2433	2.2356	-1.2205
171	H	2.6484	2.3515	-0.2254
172	C	-0.1618	4.0985	-3.5663
173	H	0.0743	5.0845	-3.1436
174	H	-0.0574	4.1918	-4.6538
175	S	-6.5871	2.0151	1.4185
176	O	-5.9337	2.9097	2.4492
177	O	-7.2209	0.8181	2.0699
178	O	-7.6118	2.7966	0.6224
179	O	-5.498	1.5517	0.4352

## Sheet: catenane_so4_2_opted
Cartesian coordinates of the 1:2 complex of C with SO42– in DMSO obtained using DFT calculations.
Atom Number	Atom Type	X	Y	Z
1	N	5.0396	4.5718	-0.1133
2	N	2.6043	6.0601	2.0912
3	C	5.7828	3.4642	-0.227
4	C	5.8912	2.5131	0.7926
5	H	6.4772	1.6138	0.6454
6	C	5.188	2.7366	1.9758
7	H	5.2416	2.0185	2.7889
8	C	4.3997	3.8768	2.098
9	H	3.8197	4.0771	2.9901
10	C	4.3476	4.7733	1.0223
11	C	3.478	5.9837	1.0732
12	C	3.5634	6.9776	0.0855
13	H	4.2849	6.8725	-0.7154
14	C	2.7118	8.0738	0.1642
15	H	2.758	8.8612	-0.5826
16	C	1.7918	8.1438	1.2114
17	H	1.1014	8.977	1.2968
18	C	1.774	7.1106	2.1523
19	C	6.4865	3.3117	-1.5604
20	H	5.8062	3.6393	-2.3551
21	H	7.3784	3.955	-1.5993
22	C	0.775	7.0971	3.2851
23	H	1.2646	6.768	4.2095
24	H	0.3502	8.0958	3.4448
25	O	6.85	1.9475	-1.7386
26	O	4.4166	-2.3962	-4.6449
27	N	6.4376	-2.7413	-3.6076
28	H	6.8641	-2.9404	-2.6979
29	N	4.5162	-3.3738	-2.5354
30	H	5.2	-3.5721	-1.7907
31	C	7.0925	1.4869	-3.0062
32	C	7.0411	0.0926	-3.1578
33	H	6.817	-0.5126	-2.2829
34	C	7.2488	-0.4887	-4.4074
35	C	7.5321	0.3363	-5.5083
36	H	7.689	-0.1056	-6.4896
37	C	7.5996	1.718	-5.3482
38	H	7.817	2.3526	-6.2036
39	C	7.3781	2.3107	-4.0996
40	H	7.4311	3.3885	-3.9931
41	C	7.1929	-2.0033	-4.5989
42	H	6.7695	-2.2191	-5.5841
43	H	8.2143	-2.4046	-4.5974
44	C	5.0637	-2.7933	-3.6671
45	O	-0.2589	6.1707	2.9267
46	O	-2.4618	1.2892	3.4617
47	N	-3.9912	2.7986	2.668
48	H	-4.7487	2.9653	1.9964
49	N	-3.2576	1.1079	1.2883
50	H	-3.9328	1.5269	0.6281
51	C	-1.2304	5.891	3.8512
52	C	-2.1449	4.8927	3.4757
53	H	-2.0348	4.4184	2.5062
54	C	-3.1715	4.5103	4.3325
55	C	-3.2893	5.1435	5.5824
56	H	-4.0859	4.8525	6.2635
57	C	-2.388	6.1373	5.9491
58	H	-2.4838	6.6257	6.9156
59	C	-1.3487	6.5231	5.0928
60	H	-0.6573	7.2988	5.4008
61	C	-4.168	3.4137	3.9686
62	H	-4.1291	2.6431	4.7485
63	H	-5.1804	3.8336	3.9862
64	C	-3.185	1.6901	2.5391
65	C	3.165	-3.4707	-2.1753
66	C	2.088	-3.175	-3.0307
67	H	2.29	-2.8535	-4.043
68	C	0.7774	-3.2812	-2.5631
69	H	-0.0377	-3.035	-3.2411
70	C	0.4817	-3.6928	-1.2575
71	C	1.563	-4.0159	-0.4256
72	H	1.3732	-4.365	0.5875
73	C	2.8791	-3.9046	-0.866
74	H	3.699	-4.129	-0.1874
75	C	-2.6313	-0.0664	0.8445
76	C	-2.9861	-0.5341	-0.4355
77	H	-3.7129	0.0253	-1.0181
78	C	-2.4373	-1.7091	-0.9432
79	H	-2.7457	-2.0485	-1.9301
80	C	-1.5167	-2.4676	-0.2078
81	C	-1.1578	-1.9847	1.0577
82	H	-0.459	-2.5541	1.6672
83	C	-1.6923	-0.8086	1.5859
84	H	-1.4072	-0.4675	2.5711
85	C	-0.9517	-3.7741	-0.7538
86	H	-1.0033	-4.5383	0.0316
87	H	-1.6011	-4.12	-1.5673
88	N	-5.1623	-4.5686	0.5299
89	N	-2.422	-5.4897	2.682
90	C	-6.0409	-3.5742	0.3544
91	C	-6.2075	-2.5349	1.2755
92	H	-6.8969	-1.724	1.0722
93	C	-5.4321	-2.5558	2.4343
94	H	-5.5362	-1.7696	3.1766
95	C	-4.5091	-3.58	2.6223
96	H	-3.8675	-3.6173	3.4939
97	C	-4.3923	-4.5648	1.6325
98	C	-3.3604	-5.6366	1.7313
99	C	-3.3628	-6.7255	0.8448
100	H	-4.1429	-6.8028	0.0974
101	C	-2.3526	-7.6749	0.9489
102	H	-2.3288	-8.5294	0.2789
103	C	-1.3659	-7.5107	1.9224
104	H	-0.5551	-8.2251	2.0246
105	C	-1.4433	-6.402	2.7703
106	C	-6.8355	-3.653	-0.9341
107	H	-6.1663	-3.9671	-1.7431
108	H	-7.6298	-4.4093	-0.8468
109	C	-0.4051	-6.1642	3.8405
110	H	-0.8975	-5.8601	4.772
111	H	0.1706	-7.0785	4.027
112	O	-7.3957	-2.3735	-1.2098
113	O	-5.231	1.5092	-5.2318
114	N	-6.8327	2.0483	-3.6805
115	H	-7.0257	2.4219	-2.7416
116	N	-4.6308	2.4896	-3.2152
117	H	-4.9637	2.6196	-2.2481
118	C	-7.6529	-2.029	-2.512
119	C	-7.664	-0.6552	-2.7778
120	H	-7.46	0.0265	-1.9564
121	C	-7.9012	-0.1859	-4.0706
122	C	-8.1506	-1.1092	-5.0963
123	H	-8.3275	-0.7568	-6.1097
124	C	-8.1553	-2.4771	-4.823
125	H	-8.3456	-3.1885	-5.6226
126	C	-7.9038	-2.9534	-3.5327
127	H	-7.9078	-4.0198	-3.3337
128	C	-7.8845	1.3126	-4.3592
129	H	-7.7907	1.4695	-5.4377
130	H	-8.8373	1.7583	-4.0487
131	C	-5.5352	1.9684	-4.1212
132	O	0.4692	-5.1164	3.3952
133	O	2.4998	-0.1087	2.7471
134	N	4.1724	-1.6745	2.7372
135	H	4.8146	-2.2595	2.1823
136	N	3.6612	-0.572	0.7891
137	H	4.5456	-0.9842	0.455
138	C	1.4582	-4.7049	4.2537
139	C	2.2408	-3.6286	3.8067
140	H	2.0314	-3.1966	2.8333
141	C	3.2742	-3.1256	4.5939
142	C	3.5317	-3.715	5.8426
143	H	4.3409	-3.3361	6.4625
144	C	2.7537	-4.7804	6.2851
145	H	2.9567	-5.2363	7.2508
146	C	1.7109	-5.2869	5.5012
147	H	1.1226	-6.1202	5.8663
148	C	4.0955	-1.9152	4.1607
149	H	3.6664	-1.018	4.6198
150	H	5.1135	-2.0233	4.555
151	C	3.3755	-0.7385	2.1336
152	C	-3.2324	2.5584	-3.3341
153	C	-2.5673	3.4012	-2.4241
154	H	-3.1558	3.9791	-1.7175
155	C	-1.1795	3.4832	-2.4107
156	H	-0.6981	4.1526	-1.701
157	C	-0.3939	2.7196	-3.2867
158	C	-1.066	1.909	-4.2102
159	H	-0.4875	1.3126	-4.9134
160	C	-2.46	1.8252	-4.2507
161	H	-2.9555	1.1876	-4.9705
162	C	2.9777	0.2304	-0.135
163	C	3.5157	0.3262	-1.432
164	H	4.4237	-0.2189	-1.6694
165	C	2.9	1.1089	-2.4056
166	H	3.3502	1.1614	-3.3952
167	C	1.7259	1.8266	-2.1392
168	C	1.1839	1.7006	-0.8536
169	H	0.2597	2.2156	-0.6072
170	C	1.7856	0.9251	0.1374
171	H	1.3441	0.8541	1.121
172	C	1.1198	2.7458	-3.1998
173	H	1.4434	3.7776	-2.9969
174	H	1.5493	2.4822	-4.1737
175	S	6.8387	-2.7805	0.3399
176	O	5.9358	-3.4333	1.3719
177	O	6.2789	-1.4085	-0.009
178	O	6.8283	-3.6532	-0.9179
179	O	8.2388	-2.6571	0.8568
180	S	-6.5696	2.5046	0.0316
181	O	-6.5042	3.3747	1.2675
182	O	-7.2009	1.1763	0.3433
183	O	-7.3304	3.2146	-1.0702
184	O	-5.1295	2.2907	-0.4654
